# Supplementary material for: Comparative analysis of genetic diversity and differentiation of cauliflower (Brassica oleracea var. botrytis) accessions from two ex situ genebanks
Source: PLoS One. 2018 Feb 8;13(2):e0192062. doi: 10.1371/journal.pone.0192062 (PMC5805252; doi:10.1371/journal.pone.0192062)
Supplement: S2 File — (XLSX) [file pone.0192062.s002.xlsx]

## Sheet: Table A
Table S1 Numbers, accessions names, gene bank source and origion country source of genotypes.	Suplementary table 1 Numbers, accessions names, gene bank source and origion country source of genotypes.
Number	Accession ID	Accession name	Genebank	Country of origin	Accession type	Year ID assigned
1	PI 165488	Phulgobi	USDA	India	Collector	1948
2	PI 169034	Karnabahar Erken	USDA	Turkey, Izmir	Collector	1948
3	PI 183214	No. 3	USDA	Egypt	Collector	1949
4	PI 204758	Delfter Market	USDA	Switzerland	Unverified	1953
5	PI 204759	Mausers Imperator	USDA	Switzerland	Unverified	1953
6	PI 204761	Super Regama	USDA	Switzerland	Unverified	1953
7	PI 204762	Weisser Riese Fruher	USDA	Switzerland	Unverified	1953
8	PI 204763	Ameliore D'orgeval	USDA	France	Unverified	1953
9	PI 204764	D'alger	USDA	France	Unverified	1953
10	PI 204765	De Bagnols (1)	USDA	France	Unverified	1953
11	PI 204767	Demi-dur-de-Paris	USDA	France	Unverified	1953
12	PI 204768	Extra-Hatif Parisien	USDA	France	Unverified	1953
13	PI 204769	Geant D'automne	USDA	France	Unverified	1953
14	PI 204772	Geant de Naples Hatif a Pied	USDA	France	Unverified	1953
15	PI 204774	Geant Primus	USDA	France	Unverified	1953
16	PI 204775	Incomparable	USDA	France	Unverified	1953
17	PI 204777	Lenoromand Pied Court	USDA	France	Unverified	1953
18	PI 204780	Merveille de Toutes Saisons	USDA	France	Unverified	1953
19	PI 204782	Perfection (De Massy)	USDA	France	Unverified	1953
20	PI 208474	Ve de Slez	USDA	Netherlands	Unverified	1953
21	PI 208478	Snowball-Extra Early	USDA	Netherlands	Unverified	1953
22	PI 208481	Record Medium Early	USDA	Netherlands	Unverified	1953
23	PI 208482	Matines	USDA	Netherlands	Unverified	1953
24	PI 208483	Le Cerf Medium	USDA	Netherlands	Unverified	1953
25	PI 208484	Igloo Late	USDA	Netherlands	Unverified	1953
26	PI 208485	Flora Blanca Late	USDA	Netherlands	Unverified	1953
27	PI 209751	Snowball Extra Early	USDA	Netherlands	Unverified	1953
28	PI 209752	Snowball Early	USDA	Netherlands	Unverified	1953
29	PI 209756	Maligne	USDA	Netherlands	Unverified	1953
30	PI 209757	Dry Weather	USDA	Netherlands	Unverified	1953
31	PI 209758	All the Year Round	USDA	Netherlands	Unverified	1953
32	PI 212592		USDA	Afghanistan	Cultivar	1953
33	PI 217934	Puhl Gobi No. 1	USDA	Pakistan	Unverified	1954
34	PI 225852	Erfurt No. 118	USDA	Denmark	Unverified	1955
35	PI 226504	Kalam Goll	USDA	Iran	Unverified	1955
36	PI 231048		USDA	Afghanistan, Kandahar	Unverified	1956
37	PI 231207	Precoce di Lesi	USDA	Italy	Unverified	1956
38	PI 231209		USDA	Italy	Cultivar	1956
39	PI 232070		USDA	South Africa, Transvaal	Unverified	1956
40	PI 234599	Early Green Glazed	USDA	South Africa	Unverified	1956
41	PI 241589	Fengshan Hsiashang	USDA	Taiwan	Unverified	1957
42	PI 241609	Hancock	USDA	Australia,New South Wales	Unverified	1957
43	PI 241611		USDA	Australia,New South Wales	Unverified	1957
44	PI 241612	Phenomenal Type 4	USDA	Australia,New South Wales	Unverified	1957
45	PI 241617	Russian 2A B/56/11	USDA	Australia,New South Wales	Unverified	1957
46	PI 241620	Snowball A B/56/23	USDA	Australia,New South Wales	Unverified	1957
47	PI 244663		USDA	India, Delhi	Unverified	1957
48	PI 244830	Alpha	USDA	USA	Unverified	1958
49	PI 244831	Harrison's Q.C.	USDA	USA	Unverified	1958
50	PI 244833	Orion	USDA	USA	Unverified	1958
51	PI 244834	Primus	USDA	USA	Unverified	1958
52	PI 244836	Suttons Harbinger	USDA	USA	Unverified	1958
53	PI 249533		USDA	Spain, Granada	Commercial vegetable seeds	1958
54	PI 250127		USDA	Pakistan	Unverified	1958
55	PI 261598	Temprana	USDA	USA, Maryland	Cultivar	1959
56	PI 261599	Tardia	USDA	USA, Maryland	Unverified	1959
57	PI 264651		USDA	Germany	Unverified	1960
58	PI 264658		USDA	Germany	Unverified	1960
59	PI 267722	Nan	USDA	USA, New York	Unverified	1960
60	PI 267724	Campinas	USDA	USA, New York	Unverified	1960
61	PI 269311	Atle Weibulls Orig	USDA	Sweden	Unverified	1960
62	PI 269312	Dominant	USDA	Sweden	Unverified	1960
63	PI 269313	Stor Dansk	USDA	Sweden	Unverified	1960
64	PI 269315	Urania	USDA	Sweden	Unverified	1960
65	PI 271320	Pusa Katki	USDA	India, Delhi	Unverified	1960
66	PI 271445	1173	USDA	India, Gujarat	Collector	1961
67	PI 274783	Pusa Katki	USDA	India, Delhi	Unverified	1961
68	PI 277272	Early Market	USDA	India	Unverified	1961
69	PI 277273	Early Patna	USDA	India	Unverified	1961
70	PI 277275	Maincrop Banaras	USDA	India	Unverified	1961
71	PI 284594	Stor Dansk	USDA	Sweden	Unverified	1962
72	PI 285061	Dania	USDA	Denmark	Unverified	1962
73	PI 285062	Dominant	USDA	Denmark	Unverified	1962
74	PI 285275	Codania No. 101	USDA	Denmark	Unverified	1962
75	PI 289693	Dundas Phenomenal	USDA	Australia	Unverified	1963
76	PI 289694	Perfected Deepheart	USDA	Australia	Unverified	1963
77	PI 289695	Selection 192	USDA	Australia	Unverified	1963
78	PI 289696	Sharpe's Shorts	USDA	Australia	Unverified	1963
79	PI 291993	Gilboah	USDA	Israel	Unverified	1963
80	PI 291995	Mishmar Ha'emek 314	USDA	Israel	Unverified	1963
81	PI 291996	Shulamith	USDA	Israel	Unverified	1963
82	PI 296130	G-4468-S	USDA	USA,New York	Unverified	1964
83	PI 320997	Fengshan Early	USDA	Taiwan	Unverified	1967
84	PI 320998	Fengshan Extra Early	USDA	Taiwan	Unverified	1967
85	PI 320999	Fengshan Late	USDA	Taiwan	Unverified	1967
86	PI 321001	Tainung No. 1	USDA	Taiwan	Unverified	1967
87	PI 343474	Early White	USDA	Russian Federation	Unverified	1969
88	PI 343475	Moscow Preserving	USDA	Russian Federation	Unverified	1969
89	PI 343476	Snezinka	USDA	Russian Federation	Unverified	1969
90	PI 343478	Urozhainaya	USDA	Russian Federation	Unverified	1969
91	PI 343479	Cambridge Dwarf April	USDA	Russian Federation	Unverified	1969
92	PI 343481	Malmaison	USDA	Russian Federation	Unverified	1969
93	PI 343482	Early Patna	USDA	Russian Federation	Unverified	1969
94	PI 344269	Karnabahr Son Cengelkoy	USDA	Israel	Unverified	1969
95	PI 373908	Le Cerf A	USDA	Netherlands	Unverified	1972
96	PI 390968	Nurit	USDA	Israel	Unverified
97	PI 462216	Gennarese	USDA	Italy	Unverified	1981
98	PI 462221	Romanesco	USDA	Italy	Unverified
99	PI 462223	Romanesco	USDA	Italy	Unverified	1981
100	PI 462225	Cavolfiore Precocissimo di Jez	USDA	Italy	Unverified	1981
101	B-2006-0280	Heid913849	HEID		Wild type
102	BRA 1289		IPK	China	Landrace	1980
103	BRA 1333	Progress	IPK	unknown	Cultivar	1965
104	BRA 1334	Codania	IPK	Denmark	Cultivar	1965
105	BRA 1335	Tempo	IPK	Denmark	Cultivar	1971
106	BRA 1336	Kalif	IPK	Germany	Cultivar	1971
107	BRA 1337	Mont Blanc	IPK	Switzerland
108	BRA 1338	Mausers Imperator	IPK	Switzerland	Cultivar	1970
109	BRA 1339	Aristo	IPK	Netherlands	Cultivar	1971
110	BRA 1340	Romax	IPK	Netherlands	Cultivar	1971
111	BRA 1341	Mechelner Allerfrühester	IPK	Netherlands	Cultivar	1970
112	BRA 1342	Astrid	IPK	Netherlands	Cultivar	1971
113	BRA 1343	Weißes Wunder	IPK	Austria	Cultivar	1970
114	BRA 1344	Stupicky Obrovsky	IPK	Czechoslovakia	Cultivar	1970
115	BRA 1345	Snezinka	IPK	Union of Soviet Socialist Republics	Cultivar	1971
116	BRA 1346	Natuur Climax	IPK	Netherlands	Cultivar	1971
117	BRA 1347	Sobine	IPK	Germany	Cultivar	1971
118	BRA 1348	Dr. Jensma	IPK	Germany	Cultivar	1970
119	BRA 1349	Candor 84 D	IPK	Germany	Breeding material	1970
120	BRA 1351	Berga	IPK	Germany	Cultivar	1971
121	BRA 1352	Zwaan's Delfix	IPK	Netherlands	Cultivar	1971
122	BRA 1353	Selsto	IPK	Netherlands	Cultivar	1970
123	BRA 1354	Augustcrope	IPK	Netherlands	Cultivar	1971
124	BRA 1355	Venus	IPK	Netherlands	Cultivar	1971
125	BRA 1356	Alpha Marva	IPK	Netherlands	Cultivar	1971
126	BRA 1357	Bravo	IPK	Denmark	Cultivar	1971
127	BRA 1359	Schneeball	IPK	Romania	Cultivar	1970
128	BRA 1362	Boomerang	IPK	Australia	Cultivar	1970
129	BRA 1363	Otecestvennaja	IPK	Union of Soviet Socialist Republics	Cultivar	1971
130	BRA 1364	Stor Svensk	IPK	Sweden	Cultivar	1970
131	BRA 1365	Stor Dansk	IPK	Sweden	Cultivar	1971
132	BRA 1366	Rannjaja Gribovskaja 1355	IPK	Union of Soviet Socialist Republics	Cultivar	1970
133	BRA 1367	Sollux	IPK	German Democratic Republic	Cultivar	1971
134	BRA 1368	R 37	IPK	Czechoslovakia	Breeding material	1971
135	BRA 1369	Starla Hunderup	IPK	Denmark	Cultivar	1971
136	BRA 1370	Erfurter Nr. 13	IPK	Denmark	Cultivar	1971
137	BRA 1371	Suprimax	IPK	Netherlands	Cultivar	1971
138	BRA 1372	Sesam	IPK	Netherlands	Cultivar	1971
139	BRA 1373	Heinemanns Edelstein	IPK	Germany	Cultivar	1969
140	BRA 1374	Elektra	IPK	unknown	Cultivar	1969
141	BRA 1375	Roba	IPK	unknown	Cultivar	1971
142	BRA 1376	Consista	IPK	unknown	Cultivar	1971
143	BRA 1377	Heinemanns Frühernte	IPK	Germany	Cultivar	1969
144	BRA 1378	Delfter Markt	IPK	Netherlands	Cultivar	1972
145	BRA 1379	Elektra	IPK	unknown	Cultivar	1972
146	BRA 1380	Sollux	IPK	German Democratic Republic	Cultivar	1972
147	BRA 1381	Super Regama	IPK	unknown	Cultivar	1971
148	BRA 1383	Schneekuppe	IPK	unknown	Cultivar	1971
149	BRA 1384	Regama	IPK	unknown	Cultivar	1971
150	BRA 1385	Aristokrat	IPK	Germany	Cultivar	1974
151	BRA 1386	Super Kalif	IPK	Germany	Cultivar	1974
152	BRA 1387	Codania A.H. 101	IPK	Denmark	Cultivar	1974
153	BRA 1388	Codania	IPK	Denmark	Cultivar	1974
154	BRA 1389	Avalanche	IPK	France	Cultivar	1972
155	BRA 1391	Fortado	IPK	Netherlands	Cultivar	1974
156	BRA 1392	Marva	IPK	Netherlands	Cultivar	1972
157	BRA 1393	Suprimax	IPK	Netherlands	Cultivar	1969
158	BRA 1394	Ekspres	IPK	Poland	Cultivar	1972
159	BRA 1395	Weißer Riese	IPK	Switzerland	Cultivar	1972
160	BRA 1396	Stor Dansk	IPK	Sweden	Cultivar	1974
161	BRA 1397	Zwaan's Delfix	IPK	Netherlands	Cultivar	1974
162	BRA 1398	Maximus	IPK	Czechoslovakia	Cultivar	1974
163	BRA 1399	Expres	IPK	Czechoslovakia	Cultivar	1974
164	BRA 1400	E 43	IPK	Czechoslovakia	Breeding material	1974
165	BRA 1401	Primus	IPK	Czechoslovakia	Cultivar	1974
166	BRA 1402	Praga	IPK	Czechoslovakia	Cultivar	1974
167	BRA 1403	Garantija	IPK	Union of Soviet Socialist Republics	Cultivar	1974
168	BRA 1404	Otecestvennaja	IPK	Union of Soviet Socialist Republics	Cultivar	1974
169	BRA 1406	Moskovskaja Konservnaja	IPK	Union of Soviet Socialist Republics	Cultivar	1974
170	BRA 1407	D-74	IPK	unknown	Breeding material	1974
171	BRA 1408	Bulgare de Zapada	IPK	Bulgaria	Cultivar	1974
172	BRA 1409	Snowball Broei	IPK	Union of Soviet Socialist Republics	Cultivar	1974
173	BRA 1410	Super	IPK	unknown	Cultivar	1986
174	BRA 1411	hua tsai	IPK	China	Landrace	1987
175	BRA 1412	hua cai	IPK	China	Landrace	1989
176	BRA 1413	Orlando	IPK	German Democratic Republic	Cultivar	1989
177	BRA 1414	Mirko (Blumenkohl)	IPK	German Democratic Republic	Cultivar	1990
178	BRA 1415	Canberra	IPK	Australia	Cultivar	1971
179	BRA 1416	Palla di Neve	IPK	Italy	Landrace	1981
180	BRA 1480	Skorospelka	IPK	Union of Soviet Socialist Republics	Cultivar	1971
181	BRA 1481	Movir	IPK	Union of Soviet Socialist Republics	Cultivar	1972
182	BRA 1482	Inspektowy z Mor	IPK	Poland	Cultivar	1974
183	BRA 1483	Pirmuoljai	IPK	unknown	Cultivar	1974
184	BRA 1484	Rannjaja Gribovskaja 1355	IPK	Union of Soviet Socialist Republics	Cultivar	1974
185	BRA 163		IPK	China	Landrace	1957
186	BRA 1750	Bastard tai Novembro	IPK	Malta	Hybrid	1994
187	BRA 1785	Korso	IPK	German Democratic Republic	Cultivar	2001
188	BRA 1789	Cavolo Fiore di Napoli - Natalino	IPK	Italy	Landrace	1991
189	BRA 2039	DANOVA	IPK	Germany	Cultivar	2002
190	BRA 2057	SITTA	IPK	Germany	Cultivar	2002
191	BRA 2058	KORSO	IPK	Germany	Cultivar	2002
192	BRA 2097	MALINUS RZ	IPK	Germany	Cultivar	2002

## Sheet: Table B
Table S2 Barcode ID and distribution of the used barcodes.
Appr.	Name	Barcode	Forward
BA1	BA1F	CTCC	ACACTCTTTCCCTACACGACGCTCTTCCGATCTCTCC
BA2	BA2F	TGCA	ACACTCTTTCCCTACACGACGCTCTTCCGATCTTGCA
BA3	BA3F	ACTA	ACACTCTTTCCCTACACGACGCTCTTCCGATCTACTA
BA4	BA4F	CAGA	ACACTCTTTCCCTACACGACGCTCTTCCGATCTCAGA
BA5	BA5F	AACT	ACACTCTTTCCCTACACGACGCTCTTCCGATCTAACT
BA6	BA6F	GCGT	ACACTCTTTCCCTACACGACGCTCTTCCGATCTGCGT
BA7	BA7F	CGAT	ACACTCTTTCCCTACACGACGCTCTTCCGATCTCGAT
BA8	BA8F	GTAA	ACACTCTTTCCCTACACGACGCTCTTCCGATCTGTAA
BA9	BA9F	AGGC	ACACTCTTTCCCTACACGACGCTCTTCCGATCTAGGC
BA10	BA10F	GATC	ACACTCTTTCCCTACACGACGCTCTTCCGATCTGATC
BA11	BA12F	TGCGA	ACACTCTTTCCCTACACGACGCTCTTCCGATCTTGCGA
BA12	BA13F	CGCTT	ACACTCTTTCCCTACACGACGCTCTTCCGATCTTGCGA
BA13	BA14F	TCACC	ACACTCTTTCCCTACACGACGCTCTTCCGATCTTCACC
BA14	BA15F	CTAGC	ACACTCTTTCCCTACACGACGCTCTTCCGATCTCTAGC
BA15	BA16F	ACAAA	ACACTCTTTCCCTACACGACGCTCTTCCGATCTACAAA
BA16	BA17F	TTCTC	ACACTCTTTCCCTACACGACGCTCTTCCGATCTTTCTC
BA17	BA18F	AGCCC	ACACTCTTTCCCTACACGACGCTCTTCCGATCTAGCCC
BA18	BA19F	GTATT	ACACTCTTTCCCTACACGACGCTCTTCCGATCTGTATT
BA19	BA20F	CTGTA	ACACTCTTTCCCTACACGACGCTCTTCCGATCTCTGTA
BA20	BA21F	ACCGT	ACACTCTTTCCCTACACGACGCTCTTCCGATCTACCGT
BA21	BA22F	GCTTA	ACACTCTTTCCCTACACGACGCTCTTCCGATCTGCTTA
BA22	BA23F	GGTGT	ACACTCTTTCCCTACACGACGCTCTTCCGATCTGGTGT
BA23	BA24F	AGGAT	ACACTCTTTCCCTACACGACGCTCTTCCGATCTAGGAT
BA24	BA25F	ATTGA	ACACTCTTTCCCTACACGACGCTCTTCCGATCTATTGA
BA25	BA26F	CATCT	ACACTCTTTCCCTACACGACGCTCTTCCGATCTCATCT
BA26	BA27F	CCTAC	ACACTCTTTCCCTACACGACGCTCTTCCGATCTCCTAC
BA27	BA28F	GAGGA	ACACTCTTTCCCTACACGACGCTCTTCCGATCTGAGGA
BA28	BA29F	GGAAC	ACACTCTTTCCCTACACGACGCTCTTCCGATCTGGAAC
BA29	BA30F	GTCAA	ACACTCTTTCCCTACACGACGCTCTTCCGATCTGTCAA
BA30	BA31F	TAATA	ACACTCTTTCCCTACACGACGCTCTTCCGATCTTAATA
BA31	BA32F	TACAT	ACACTCTTTCCCTACACGACGCTCTTCCGATCTTACAT
BA32	BA33F	TCGTT	ACACTCTTTCCCTACACGACGCTCTTCCGATCTTCGTT
BA33	BA34F	TTGTCA	ACACTCTTTCCCTACACGACGCTCTTCCGATCTTTGTCA
BA34	BA35F	AATGCT	ACACTCTTTCCCTACACGACGCTCTTCCGATCTAATGCT
BA35	BA36F	TTACGA	ACACTCTTTCCCTACACGACGCTCTTCCGATCTTTACGA
BA36	BA37F	GGCTAT	ACACTCTTTCCCTACACGACGCTCTTCCGATCTGGCTAT
BA37	BA38F	AATCGA	ACACTCTTTCCCTACACGACGCTCTTCCGATCTAATCGA
BA38	BA39F	CCGTAT	ACACTCTTTCCCTACACGACGCTCTTCCGATCTCCGTAT
BA39	BA40F	TTAGCC	ACACTCTTTCCCTACACGACGCTCTTCCGATCTTTAGCC
BA40	BA41F	GGCATA	ACACTCTTTCCCTACACGACGCTCTTCCGATCTGGCATA
BA41	BA42F	AAGCAT	ACACTCTTTCCCTACACGACGCTCTTCCGATCTAAGCAT
BA42	BA43F	CTATGC	ACACTCTTTCCCTACACGACGCTCTTCCGATCTCTATGC
BA43	BA44F	TCCGCA	ACACTCTTTCCCTACACGACGCTCTTCCGATCTTCCGCA
BA44	BA45F	AGTATC	ACACTCTTTCCCTACACGACGCTCTTCCGATCTAGTATC
BA45	BA46F	GAACCT	ACACTCTTTCCCTACACGACGCTCTTCCGATCTGAACCT
BA46	BA47F	CCTTGA	ACACTCTTTCCCTACACGACGCTCTTCCGATCTCCTTGA
BA47	BA48F	TGGACC	ACACTCTTTCCCTACACGACGCTCTTCCGATCTTGGACC
BA48	BA49F	GAATTC	ACACTCTTTCCCTACACGACGCTCTTCCGATCTGAATTC
BA49	BA50F	ACTGAA	ACACTCTTTCCCTACACGACGCTCTTCCGATCTACTGAA
BA50	BA51F	AGCCTT	ACACTCTTTCCCTACACGACGCTCTTCCGATCTAGCCTT
BA51	BA52F	CTGAGA	ACACTCTTTCCCTACACGACGCTCTTCCGATCTCTGAGA
BA52	BA53F	GATACC	ACACTCTTTCCCTACACGACGCTCTTCCGATCTGATACC
BA53	BA54F	CGACAT	ACACTCTTTCCCTACACGACGCTCTTCCGATCTCGACAT
BA54	BA55F	TTCAGC	ACACTCTTTCCCTACACGACGCTCTTCCGATCTTTCAGC
BA55	BA56F	AGTCGGT	ACACTCTTTCCCTACACGACGCTCTTCCGATCTAGTCGGT
BA56	BA57F	CCTAAGA	ACACTCTTTCCCTACACGACGCTCTTCCGATCTCCTAAGA
BA57	BA58F	TTCGTGA	ACACTCTTTCCCTACACGACGCTCTTCCGATCTTTCGTGA
BA58	BA59F	ACGTGGT	ACACTCTTTCCCTACACGACGCTCTTCCGATCTACGTGGT
BA59	BA60F	GGACAGT	ACACTCTTTCCCTACACGACGCTCTTCCGATCTGGACAGT
BA60	BA61F	CACATGA	ACACTCTTTCCCTACACGACGCTCTTCCGATCTCACATGA
BA61	BA62F	TGTTCTA	ACACTCTTTCCCTACACGACGCTCTTCCGATCTTGTTCTA
BA62	BA63F	CTGAGGT	ACACTCTTTCCCTACACGACGCTCTTCCGATCTCTGAGGT
BA63	BA64F	GAAGTCA	ACACTCTTTCCCTACACGACGCTCTTCCGATCTGAAGTCA
BA64	BA65F	ACCGCAT	ACACTCTTTCCCTACACGACGCTCTTCCGATCTACCGCAT
BA65	BA66F	CATTGGT	ACACTCTTTCCCTACACGACGCTCTTCCGATCTCATTGGT
BA66	BA67F	ACCTAGA	ACACTCTTTCCCTACACGACGCTCTTCCGATCTACCTAGA
BA67	BA68F	TGTCTCA	ACACTCTTTCCCTACACGACGCTCTTCCGATCTTGTCTCA
BA68	BA69F	ATCGGTT	ACACTCTTTCCCTACACGACGCTCTTCCGATCTATCGGTT
BA69	BA70F	CCATGAA	ACACTCTTTCCCTACACGACGCTCTTCCGATCTCCATGAA
BA70	BA71F	GTTCCTA	ACACTCTTTCCCTACACGACGCTCTTCCGATCTGTTCCTA
BA71	BA72F	TGAACCA	ACACTCTTTCCCTACACGACGCTCTTCCGATCTTGAACCA
BA72	BA73F	ACTGATT	ACACTCTTTCCCTACACGACGCTCTTCCGATCTACTGATT
BA73	BA74F	TTCCGAA	ACACTCTTTCCCTACACGACGCTCTTCCGATCTTTCCGAA
BA74	BA75F	AGCTTGT	ACACTCTTTCCCTACACGACGCTCTTCCGATCTAGCTTGT
BA75	BA76F	CCACGCT	ACACTCTTTCCCTACACGACGCTCTTCCGATCTCCACGCT
BA76	BA77F	CTTGAAT	ACACTCTTTCCCTACACGACGCTCTTCCGATCTCTTGAAT
BA77	BA78F	AACCACGT	ACACTCTTTCCCTACACGACGCTCTTCCGATCTAACCACGT
BA78	BA79F	CTTGTTGA	ACACTCTTTCCCTACACGACGCTCTTCCGATCTCTTGTTGA
BA79	BA80F	AGGTCGGT	ACACTCTTTCCCTACACGACGCTCTTCCGATCTAGGTCGGT
BA80	BA81F	TAACGAGA	ACACTCTTTCCCTACACGACGCTCTTCCGATCTTAACGAGA
BA81	BA82F	GCCAACGT	ACACTCTTTCCCTACACGACGCTCTTCCGATCTGCCAACGT
BA82	BA83F	CTGTTGGA	ACACTCTTTCCCTACACGACGCTCTTCCGATCTCTGTTGGA
BA83	BA84F	TGAATCGT	ACACTCTTTCCCTACACGACGCTCTTCCGATCTTGAATCGT
BA84	BA85F	GACCATGA	ACACTCTTTCCCTACACGACGCTCTTCCGATCTGACCATGA
BA85	BA86F	CGTTAGGT	ACACTCTTTCCCTACACGACGCTCTTCCGATCTCGTTAGGT
BA86	BA87F	ACCATAGA	ACACTCTTTCCCTACACGACGCTCTTCCGATCTACCATAGA
BA87	BA88F	TGTTCTGA	ACACTCTTTCCCTACACGACGCTCTTCCGATCTTGTTCTGA
BA88	BA89F	CTGGAGGT	ACACTCTTTCCCTACACGACGCTCTTCCGATCTCTGGAGGT
BA89	BA90F	ACCACGTT	ACACTCTTTCCCTACACGACGCTCTTCCGATCTACCACGTT
BA90	BA91F	GAACAATA	ACACTCTTTCCCTACACGACGCTCTTCCGATCTGAACAATA
BA91	BA92F	CTTATGAA	ACACTCTTTCCCTACACGACGCTCTTCCGATCTCTTATGAA
BA92	BA93F	GCCACAAT	ACACTCTTTCCCTACACGACGCTCTTCCGATCTGCCACAAT
BA93	BA94F	CTGTGTTA	ACACTCTTTCCCTACACGACGCTCTTCCGATCTCTGTGTTA
BA94	BA95F	TATAACGA	ACACTCTTTCCCTACACGACGCTCTTCCGATCTTATAACGA
BA95	BA96F	GCACCATT	ACACTCTTTCCCTACACGACGCTCTTCCGATCTGCACCATT
BA96	BA97F	CTTGGTAT	ACACTCTTTCCCTACACGACGCTCTTCCGATCTCTTGGTAT

## Sheet: Table C
Table S3. Number of raw read, mapped reads and percentage of mapped reads per genotypes.
No	Accession ID	Barcode	Raw reads	Mapped reads	% Mapped reads
1	PI 165488	BA01	562838	160313	0.28483
2	PI 169034	BA02	1235700	343971	0.278361
3	PI 183214	BA03	1246584	353745	0.283771
4	PI 204758	BA04	1426496	421861	0.295732
5	PI 204759	BA05	1136522	321788	0.283134
6	PI 204761	BA06	1579134	440795	0.279137
7	PI 204762	BA07	1454216	427879	0.294233
8	PI 204763	BA08	1267092	346573	0.273518
9	PI 204764	BA09	1117150	325585	0.291443
10	PI 204765	BA10	1134134	326621	0.287992
11	PI 204767	BA12	408658	114715	0.280711
12	PI 204768	BA13	977600	283503	0.289999
13	PI 204769	BA14	1060266	247357	0.233297
14	PI 204772	BA15	685206	209350	0.305529
15	PI 204774	BA16	590468	159434	0.270013
16	PI 204775	BA17	703402	200864	0.285561
17	PI 204777	BA18	563850	166879	0.295963
18	PI 204780	BA19	174956	51736	0.295709
19	PI 204782	BA20	1259718	400184	0.317677
20	PI 208474	BA21	338456	98594	0.291305
21	PI 208478	BA22	764210	230506	0.301627
22	PI 208481	BA23	1088352	320329	0.294325
23	PI 208482	BA24	370698	108106	0.291628
24	PI 208483	BA25	888262	263991	0.297199
25	PI 208484	BA26	384662	115411	0.300032
26	PI 208485	BA27	29898	9267	0.309954
27	PI 209751	BA28	489326	139456	0.284996
28	PI 209752	BA29	160532	47104	0.293424
29	PI 209756	BA30	669856	198573	0.296441
30	PI 209757	BA31	941306	281365	0.298909
31	PI 209758	BA32	1492984	438337	0.293598
32	PI 212592	BA33	440186	123696	0.281008
33	PI 217934	BA34	2246016	656251	0.292184
34	PI 225852	BA35	2034022	606255	0.298057
35	PI 226504	BA36	2206056	649021	0.2942
36	PI 231048	BA37	1421250	420817	0.296089
37	PI 231207	BA38	2719074	792740	0.291548
38	PI 231209	BA39	2503790	784389	0.313281
39	PI 232070	BA40	1353938	406484	0.300223
40	PI 234599	BA41	5955232	1779728	0.298851
41	PI 241589	BA42	1694112	486568	0.287211
42	PI 241609	BA43	2085526	639077	0.306434
43	PI 241611	BA44	3629918	1072902	0.295572
44	PI 241612	BA45	814928	237590	0.291547
45	PI 241617	BA46	2245168	638836	0.284538
46	PI 241620	BA47	2931742	892604	0.304462
47	PI 244663	BA48	2028462	536339	0.264407
48	PI 244830	BA49	1878152	499908	0.26617
49	PI 244831	BA50	1929686	519425	0.269176
50	PI 244833	BA51	2448584	690372	0.281947
51	PI 244834	BA52	1521244	436563	0.286978
52	PI 244836	BA53	17976	6234	0.346796
53	PI 249533	BA54	466336	154083	0.330412
54	PI 250127	BA55	3314806	1002886	0.302547
55	PI 261598	BA56	1143864	332145	0.290371
56	PI 261599	BA57	4236564	1263862	0.298322
57	PI 264651	BA58	3291184	877568	0.266642
58	PI 264658	BA59	2637104	746016	0.282892
59	PI 267722	BA60	2085850	574966	0.275651
60	PI 267724	BA61	2651762	800304	0.301801
61	PI 269311	BA62	2033816	579979	0.285168
62	PI 269312	BA63	2376618	705686	0.296929
63	PI 269313	BA64	2220466	643171	0.289656
64	PI 269315	BA65	3265718	955071	0.292454
65	PI 271320	BA66	3175970	912120	0.287194
66	PI 271445	BA67	3707990	1112513	0.300031
67	PI 274783	BA68	3896218	1097179	0.281601
68	PI 277272	BA69	2046064	619543	0.302797
69	PI 277273	BA70	4014704	1238301	0.308441
70	PI 277275	BA71	3699952	1098194	0.296813
71	PI 284594	BA72	3182114	959955	0.301672
72	PI 285061	BA73	1640240	460539	0.280775
73	PI 285062	BA74	1899284	547831	0.288441
74	PI 285275	BA75	2359620	720077	0.305167
75	PI 289693	BA76	1573898	487374	0.30966
76	PI 289694	BA77	2687662	910378	0.338725
77	PI 289695	BA78	1837006	569414	0.309969
78	PI 289696	BA79	2893484	881487	0.304646
79	PI 291993	BA80	2052900	587394	0.286129
80	PI 291995	BA81	2743590	802664	0.29256
81	PI 291996	BA82	2387704	715537	0.299676
82	PI 296130	BA83	3557264	1047250	0.294398
83	PI 320997	BA84	2318280	726231	0.313263
84	PI 320998	BA85	3706466	1085995	0.293
85	PI 320999	BA86	3193154	949054	0.297215
86	PI 321001	BA87	2990986	891572	0.298086
87	PI 343474	BA88	3579310	1070070	0.29896
88	PI 343475	BA89	2956980	903586	0.305577
89	PI 343476	BA90	1878362	536245	0.285485
90	PI 343478	BA91	2522754	725480	0.287575
91	PI 343479	BA92	3105212	904681	0.291343
92	PI 343481	BA93	1702842	489124	0.28724
93	PI 343482	BA94	1602486	457111	0.285251
94	PI 344269	BA95	2163906	617655	0.285435
95	PI 373908	BA96	80	21	0.2625
96	PI 462216	BA97	1764790	525683	0.297873
97	PI 462223	BA01	311240	90650	0.291254
98	PI 462225	BA02	1019856	306085	0.300126
99	B-2006-0280	BA03	9336	2555	0.273672
100	BRA 1289	BA04	308	68	0.220779
101	BRA 1333	BA05	8670	2065	0.238178
102	BRA 1334	BA06	1799226	521308	0.28974
103	BRA 1335	BA07	1575562	460220	0.292099
104	BRA 1336	BA08	1181478	331326	0.280433
105	BRA 1338	BA09	2428706	706247	0.290791
106	BRA 1339	BA10	2587840	759562	0.293512
107	BRA 1340	BA12	667208	185191	0.277561
108	BRA 1341	BA13	1830238	542881	0.296618
109	BRA 1342	BA14	2028544	597271	0.294433
110	BRA 1343	BA15	1067622	338646	0.317197
111	BRA 1344	BA16	1564850	465487	0.297464
112	BRA 1345	BA17	839094	238121	0.283783
113	BRA 1346	BA18	724822	218971	0.302103
114	BRA 1347	BA19	455048	124393	0.273362
115	BRA 1348	BA20	1208664	374964	0.31023
116	BRA 1349	BA21	369640	106451	0.287986
117	BRA 1351	BA22	306154	88464	0.288953
118	BRA 1352	BA23	2168864	648143	0.29884
119	BRA 1353	BA24	395276	110352	0.279177
120	BRA 1354	BA25	1888566	536536	0.284097
121	BRA 1355	BA26	428728	133849	0.3122
122	BRA 1356	BA27	63084	18245	0.289218
123	BRA 1357	BA28	429090	131482	0.306421
124	BRA 1359	BA29	306312	90575	0.295695
125	BRA 1362	BA30	151536	43305	0.285774
126	BRA 1363	BA31	1812378	551152	0.304104
127	BRA 1364	BA32	2371196	691529	0.291637
128	BRA 1365	BA33	1191138	339788	0.285263
129	BRA 1366	BA34	5346306	1575664	0.29472
130	BRA 1367	BA35	3488584	1039808	0.29806
131	BRA 1368	BA36	4815588	1481976	0.307746
132	BRA 1369	BA37	4479004	1344607	0.300202
133	BRA 1370	BA38	806636	242387	0.300491
134	BRA 1371	BA39	3962408	1213977	0.306374
135	BRA 1372	BA40	3216194	973419	0.302662
136	BRA 1373	BA41	6938604	1875194	0.270255
137	BRA 1374	BA42	2906568	866992	0.298287
138	BRA 1375	BA43	5006568	1572065	0.314001
139	BRA 1376	BA44	7136388	2209804	0.309653
140	BRA 1377	BA45	5327452	1617657	0.303646
141	BRA 1378	BA46	29502	7459	0.25283
142	BRA 1379	BA47	6956072	2141710	0.307891
143	BRA 1380	BA48	5154310	1536382	0.298077
144	BRA 1381	BA49	4060780	1160929	0.285888
145	BRA 1383	BA50	4902730	1462651	0.298334
146	BRA 1384	BA51	2762032	822566	0.297812
147	BRA 1385	BA52	3990876	1212980	0.303938
148	BRA 1386	BA53	5298522	1542730	0.291162
149	BRA 1387	BA54	630116	184438	0.292705
150	BRA 1388	BA55	3273974	995974	0.30421
151	BRA 1389	BA56	4119030	1209123	0.293546
152	BRA 1391	BA57	5680066	1666399	0.293377
153	BRA 1392	BA58	4798520	1370197	0.285546
154	BRA 1393	BA59	3236452	945203	0.292049
155	BRA 1394	BA60	3693480	1048055	0.283758
156	BRA 1395	BA61	207364	59367	0.286294
157	BRA 1396	BA62	37298	9392	0.25181
158	BRA 1397	BA63	2567460	790092	0.307733
159	BRA 1398	BA64	5049830	1446350	0.286416
160	BRA 1399	BA65	3597194	1004194	0.27916
161	BRA 1400	BA66	3394500	991867	0.292198
162	BRA 1401	BA67	6130240	1765821	0.288051
163	BRA 1402	BA68	5515068	1625432	0.294726
164	BRA 1403	BA69	2879290	860121	0.298727
165	BRA 1404	BA70	160770	40404	0.251316
166	BRA 1406	BA71	6225524	1823537	0.292913
167	BRA 1407	BA72	4666850	1370889	0.29375
168	BRA 163	BA73	5687104	824094	0.144906
169	BRA 1409	BA74	5124824	1557446	0.303902
170	BRA 1410	BA75	4649684	1434378	0.308489
171	BRA 1411	BA76	2828880	870160	0.307599
172	BRA 1412	BA77	132914	39310	0.295755
173	BRA 1413	BA78	59182	15920	0.269001
174	BRA 1414	BA79	5954000	1784235	0.29967
175	BRA 1415	BA80	5002710	1477241	0.295288
176	BRA 1416	BA81	3662854	1103484	0.301263
177	BRA 1480	BA82	3001794	868351	0.289277
178	BRA 1481	BA83	5549066	1669750	0.300906
179	BRA 1482	BA84	4248250	1262029	0.29707
180	BRA 1483	BA85	3833134	1080880	0.281983
181	BRA 1484	BA86	1928	416	0.215768
182	BRA 1408	BA87	5687104	1656989	0.291359
183	BRA 1750	BA88	2922690	839379	0.287194
184	BRA 1785	BA89	4638356	1455023	0.313694
185	BRA 1789	BA90	2732072	794540	0.29082
186	BRA 2039	BA91	4114712	1192628	0.289845
187	BRA 2057	BA92	5538390	1708028	0.308398
188	BRA 2058	BA93	3151430	899241	0.285344
189	BRA 2097	BA94	984	268	0.272358
190	BRA 290	BA95	3710340	1069679	0.288297
191	BRA 283	BA96	2300334	688574	0.299337
192	BRA 284	BA97	1864002	551773	0.296015

## Sheet: Table D
Table S4. Number of SNPs and percentage of missing data per genotype (retained after filtering)
Genotype	0(homo)	1(hetero)	-1(missing)	2(homo)	%missing
1	24163	3579	14809	78142	64.7444
2	30913	5852	21537	62391	51.694
3	31626	3071	24151	61845	51.2416
4	32306	3789	27021	57577	47.7053
5	30150	5932	22501	62110	51.4611
6	32344	7597	26063	54689	45.3125
7	32020	4623	26519	57531	47.6672
8	30938	2913	23650	63192	52.3576
9	30310	3527	23458	63398	52.5283
10	29220	2723	21755	66995	55.5086
11	20090	1185	13083	86335	71.5327
12	28734	2543	21778	67638	56.0414
13	25720	3390	17590	73993	61.3068
14	24815	3034	16893	75951	62.9291
15	23045	2919	14527	80202	66.4512
16	27159	2869	16500	74165	61.4493
17	24363	1836	17326	77168	63.9374
18	32168	3465	26410	58650	48.5944
19	18329	1124	12185	89055	73.7864
20	27064	2324	20020	71285	59.0631
21	29528	3180	23351	64634	53.5524
22	19484	1249	13126	86834	71.9462
23	28333	2572	22406	67382	55.8293
24	20247	1990	13167	85289	70.6661
25	22384	1767	15395	81147	67.2342
26	25082	2027	17860	75724	62.741
27	29230	2579	22617	66267	54.9054
28	33705	4014	28169	54805	45.4086
29	20412	1383	13868	85030	70.4515
30	35513	4689	32430	48061	39.8209
31	34551	5205	30256	50681	41.9917
32	38194	9833	26118	46548	38.5673
33	32725	3643	26250	58075	48.118
34	37661	7193	31825	44014	36.4677
35	37252	11450	28985	43006	35.6326
36	31450	6665	24283	58295	48.3002
37	41501	7285	41156	30751	25.4787
38	32807	7799	25853	54234	44.9355
39	35790	4164	29689	51050	42.2974
40	41717	11136	29020	38820	32.1643
41	21577	1496	16219	81401	67.4447
42	36275	6173	29290	48955	40.5616
43	37041	8661	31856	43135	35.7394
44	32326	5612	27027	55728	46.1733
45	38861	4194	19237	58401	48.3881
46	34084	6341	25444	54824	45.4243
47	36847	7579	29162	47105	39.0288
48	32613	6826	24846	56408	46.7368
49	19163	1004	12824	87702	72.6654
50	38473	16253	27541	38426	31.8378
51	28556	2505	21111	68521	56.773
52	39511	8746	37297	35139	29.1144
53	37615	5608	35623	41847	34.6723
54	35774	6632	32637	45650	37.8232
55	34441	9136	26989	50127	41.5326
56	41957	8961	25125	44650	36.9947
57	35492	9565	26332	49304	40.8508
58	35270	10964	29963	44496	36.8671
59	35165	6001	31252	48275	39.9982
60	37886	6576	36161	40070	33.1999
61	36903	10830	33359	39601	32.8113
62	37476	14986	32358	35873	29.7225
63	38349	9196	35824	37324	30.9247
64	34708	8142	29975	47868	39.661
65	38022	12191	34882	35598	29.4947
66	40817	16048	27055	36773	30.4682
67	37052	10009	35100	38532	31.9256
68	32113	3598	26900	58082	48.1238
69	33005	3815	28657	55216	45.7491
70	35274	6603	30006	48810	40.4415
71	33301	3864	27667	55861	46.2835
72	37760	5460	34803	42670	35.3542
73	35075	4859	30161	50598	41.9229
74	37521	5408	35365	42399	35.1296
75	35110	7165	26480	51938	43.0332
76	35917	10240	30989	43547	36.0808
77	36216	4957	33666	45854	37.9923
78	42512	14443	24912	38826	32.1692
79	41546	8519	23014	47614	39.4505
80	38812	5804	36690	39387	32.634
81	38058	5258	35297	42080	34.8653
82	36186	13185	30912	40410	33.4816
83	39210	14796	30540	36147	29.9495
84	36280	10375	33371	40667	33.6946
85	34221	4338	29812	52322	43.3513
86	35463	7945	30538	46747	38.7322
87	39368	7180	31476	42669	35.3533
88	33339	3896	28342	55116	45.6663
89	31795	5007	26051	57840	47.9232
90	34920	5783	29896	50094	41.5053
91	33654	6740	26498	53801	44.5767
92	17369	1222	9719	92383	76.5438
93	30602	5428	21159	63504	52.6161
94	33903	4622	30625	51543	42.7059
95	33077	3831	29197	54588	45.2288
96	30721	3124	25233	61615	51.051
97	36036	5296	34551	44810	37.1273
98	36622	5856	36639	41576	34.4477
99	24440	1867	17668	76718	63.5646
100	34432	4378	31474	50409	41.7663
101	35053	4491	31961	49188	40.7546
102	31011	3305	25770	60607	50.2158
103	33687	4186	30078	52742	43.6993
104	27376	2541	21310	69466	57.5559
105	27116	2443	20944	70190	58.1558
106	20753	1413	14350	84177	69.7447
107	31628	3199	25849	60017	49.727
108	19373	1131	12762	87427	72.4375
109	16256	909	10916	92612	76.7335
110	35725	4686	33592	46690	38.6849
111	19671	1273	13478	86271	71.4797
112	34168	4404	31151	50970	42.2311
113	22143	1595	15585	81370	67.419
114	22490	1536	16003	80664	66.834
115	17243	907	11294	91249	75.6042
116	35361	4764	32103	48465	40.1556
117	36570	5313	34980	43830	36.3153
118	31240	3388	26375	59690	49.4561
119	40282	8499	44879	27033	22.3982
120	38499	6255	39765	36174	29.9719
121	39665	7732	44049	29247	24.2326
122	39167	6801	42116	32609	27.0181
123	27609	2736	21501	68847	57.0431
124	39011	6691	40633	34358	28.4673
125	37933	5893	38027	38840	32.1808
126	40634	7930	45508	26621	22.0568
127	36989	5333	36158	42213	34.9755
128	40277	7975	45219	27222	22.5547
129	40811	8950	47978	22954	19.0185
130	40431	7689	45292	27281	22.6036
131	40734	8345	47298	24316	20.147
132	40139	7994	44971	27589	22.8588
133	38749	6460	40107	35377	29.3116
134	39825	6863	42898	31107	25.7737
135	37020	5353	36384	41936	34.746
136	38931	6897	41679	33186	27.4962
137	39700	8218	43750	29025	24.0486
138	23512	1893	16985	78303	64.8778
139	37916	6061	39488	37228	30.8452
140	38412	6919	39219	36143	29.9462
141	39838	7808	44656	28391	23.5233
142	38964	6857	42126	32746	27.1316
143	38006	5604	37437	39646	32.8486
144	37700	6297	38871	37825	31.3398
145	36969	5083	35593	43048	35.6674
146	39333	7249	43133	30978	25.6668
147	37136	5749	37488	40320	33.4071
148	38019	6065	39110	37499	31.0697
149	40559	8171	45126	26837	22.2358
150	39756	8583	44854	27500	22.7851
151	37032	5538	37107	41016	33.9837
152	40924	7986	45107	26676	22.1024
153	40125	7429	42636	30503	25.2732
154	38459	7316	34235	40683	33.7078
155	40290	7683	44149	28571	23.6725
156	39277	6861	42377	32178	26.661
157	38672	5475	35253	41293	34.2133
158	40058	8240	46034	26361	21.8414
159	40237	8643	41060	30753	25.4804
160	39002	6485	40121	35085	29.0696
161	37098	5689	36210	41696	34.5472
162	40636	7823	43765	28469	23.5879
163	39834	6959	41874	32026	26.5351
164	38018	5752	37860	39063	32.3656
165	40401	7805	44530	27957	23.1637
166	37114	7528	34270	41781	34.6176
167	39958	7034	43029	30672	25.4132
168	37206	8854	31542	43091	35.703
169	39271	6941	42180	32301	26.7629
170	40762	7718	45200	27013	22.3816
171	37466	5423	36127	41677	34.5314
172	38263	6164	39466	36800	30.4906
173	36302	4991	34764	44636	36.9831
174	34754	4331	31172	50436	41.7887

## Sheet: Table E
Table S5 Analysis of molecular variance (AMOVA) of given different groupings for data with missing data.
Grouping	Level of variation	Sum of squares	Variance component	% of variation	P
Genebank	Among groups	105533	586	13	<0.001
	Within groups	1385793	4005	87	<0.001
	Total	1491326	4591

## Sheet: Table F
Table S6 Analysis of molecular variance (AMOVA) of given different groupings for imputed data.
Grouping	Level of variation	Sum of squares	Variance component	% of variation	P
Genebank	Among groups	131194	734	15	<0.001
	Within groups	1435734	4150	85	<0.001
	Total	1566928	4883

## Sheet: Table G
Table S7: Outlier SNPs (p<0.05) detected with LOSITAN
Chromosome:Position
C01:1996201
C01:1996210
C01:2738632
C01:3785594
C01:4384113
C01:4879249
C01:15784768
C01:15895498
C01:17120330
C01:19983985
C01:23164681
C01:23575137
C01:27031780
C01:31361247
C01:31797344
C01:37688043
C01:37688045
C01:37688065
C01:38103625
C02:2051760
C02:4063849
C02:8283296
C02:9441526
C02:10524711
C02:12463831
C02:13938743
C02:17246655
C02:22739419
C02:23471545
C02:25937437
C02:27142621
C02:29660102
C02:30870044
C02:32111706
C02:32111731
C02:32111735
C02:32111820
C02:35125330
C02:38611127
C02:39024024
C03:843568
C03:1205882
C03:5055260
C03:5055277
C03:5055289
C03:5332486
C03:8252141
C03:8708742
C03:17092623
C03:19723314
C03:19894033
C03:19909791
C03:19909796
C03:23188545
C03:26324901
C03:26324905
C03:27796647
C03:27796661
C03:32376495
C03:32376560
C03:32700052
C03:32705963
C03:32705989
C03:32739411
C03:37646838
C03:41489757
C03:41531762
C03:41531800
C03:43218975
C03:43219011
C03:46131843
C03:47399225
C03:47399246
C03:50588557
C03:50588580
C03:50588659
C04:149132
C04:1179404
C04:7736009
C04:9556421
C04:11989356
C04:12103402
C04:16306449
C04:16762384
C04:16762385
C04:16762398
C04:16989014
C04:17059612
C04:17059661
C04:17059689
C04:21018795
C04:26575152
C04:30001718
C04:30133414
C04:33191072
C04:34040935
C04:35199834
C04:39819090
C04:39819110
C05:1727527
C05:1774502
C05:2248818
C05:3558753
C05:5633285
C05:7930395
C05:9437813
C05:14116415
C05:14226610
C05:14514839
C05:25447625
C05:25813938
C05:28548656
C05:28548686
C05:28844216
C05:28844221
C05:29037777
C05:30887511
C05:30887546
C05:32344869
C07:1129167
C07:1505744
C07:10270303
C07:10685127
C07:12658711
C07:18318726
C07:18452365
C07:21575630
C07:25553213
C07:31335674
C07:36225662
C07:38250392
C07:38514349
C07:38646036
C07:39871192
C07:41460795
C07:41524584
C07:42940944
C07:44509175
C07:44509178
C06:448262
C06:3863055
C06:6751847
C06:11057843
C08:12114949
C08:12317614
C08:14004865
C08:14004884
C08:14074930
C08:14433081
C08:15608710
C08:18614889
C08:18677751
C08:19617179
C08:21630444
C08:28461600
C08:29683757
C08:29894215
C08:31483170
C08:31483176
C08:35982515
C08:37154587
C08:38502597
C08:38553523
C08:40520282
C08:40679846
C09:6403196
C09:7364752
C09:9269712
C09:15756292
C09:16076651
C09:16270314
C09:17370151
C09:18311741
C09:19331436
C09:20983874
C09:20983888
C09:22844725
C09:25772705
C09:26057369
C09:26287166
C09:27630725
C09:40110951

## Sheet: Table H
Table S8: Outlier SNPs (p < 0.05) detected with Arlequin
Chromosome:Position
C02:10524711
C03:1205910
C03:26324901
C07:25553213
C06:12667151
C08:19443584
C08:29683757
C08:29894215
C01:15784706
C01:17120441
C01:23630135
C01:23633823
C02:10524756
C02:10524765
C02:11218548
C02:22739422
C02:22739487
C02:23471514
C02:27408572
C02:27408622
C02:27436152
C03:38150139
C03:41100292
C03:41489718
C03:47399192
C03:57231274
C04:31435011
C04:32197206
C05:13936994
C07:9777892
C07:41653928
C06:6869704
C06:19137309
C06:19390381
C06:19395801
C06:19395825
C06:19395849
C06:19395861
C06:19395905
C06:19395909
C06:19400085
C06:19453792
C06:19463393
C06:19485430
C06:19485459
C06:19485465
C06:19485496
C06:19901995
C06:26147963
C06:26147980
C06:26148013
C06:33784423
C06:33784426
C06:37941303
C08:6884144
C08:14433124
C08:19296878
C08:33615266
C09:13681867
C09:16120896
C09:16230725
C09:25098213
C09:25351362
C06:3863055
C07:14958807
C08:30769140
C08:30769147
C04:31558292
C01:1996201
C01:1996210
C04:31435167
C08:18677751
C02:39168655
C01:29547679
C01:30269020
C02:27557820
C07:18781439
C03:54504284
C08:32777696

## Sheet: Table I
Table S9: Top 5% of XTX signals.
Rank	SNP ID	XTX
1	C08_20580158	6.89706
2	C08_18614910	6.54532
3	C01_1996182	6.12573
4	C01_1996201	6.05002
5	C06_34908838	5.92405
6	C08_17982281	5.74882
7	C02_10311091	5.44129
8	C08_10789146	5.39246
9	C05_1727525	5.30322
10	C05_1727527	5.25651
11	C09_2887632	5.25229
12	C09_30360313	4.91668
13	C08_29666486	4.81636
14	C03_27354030	4.70695
15	C09_7364752	4.55815
16	C05_17066377	4.53852
17	C03_1205893	4.52871
18	C09_36112862	4.4303
19	C08_19400068	4.3536
20	C07_25553189	4.30881
21	C03_19909796	4.30178
22	C03_30583928	4.25671
23	C01_37688065	4.25217
24	C07_21575634	4.17046
25	C06_11057843	4.12312
26	C06_2323306	4.11179
27	C08_29683818	4.10566
28	C03_25490744	4.08576
29	C01_38103625	4.01901
30	C03_19723309	3.98929
31	C09_32191220	3.94264
32	C06_3704397	3.9222
33	C01_17583809	3.90684
34	C04_23492690	3.82812
35	C08_16702121	3.81506
36	C02_35742133	3.75519
37	C03_54180649	3.74503
38	C03_47399246	3.69519
39	C07_13943265	3.6755
40	C08_20580141	3.67129
41	C01_7809385	3.64207
42	C05_30887528	3.61962
43	C08_38744748	3.61477
44	C05_30761681	3.6092
45	C08_31483190	3.58121
46	C07_21575646	3.51678
47	C03_8708680	3.47808
48	C09_3331482	3.44456
49	C04_38188841	3.42272
50	C02_35742127	3.39879
51	C03_13456809	3.37627
52	C02_38611154	3.36335
53	C05_8703623	3.35716
54	C09_27630725	3.35046
55	C03_23188539	3.32527
56	C08_38502597	3.3235
57	C01_4536714	3.29234
58	C09_26057423	3.28411
59	C04_34040933	3.27106
60	C08_31412534	3.26502
61	C09_26287141	3.2583
62	C08_2497033	3.25514
63	C02_1700447	3.2398
64	C03_19723314	3.19059
65	C03_6898403	3.15358
66	C08_37154587	3.15238
67	C09_18311756	3.15009
68	C08_12114939	3.13162
69	C05_14226568	3.12114
70	C03_22528008	3.11875
71	C08_12114949	3.0951
72	C02_27375333	3.08464
73	C05_3904382	3.07658
